# Supplementary material for: The True Dislocation Incidence following Elective Total Hip Replacement in Sweden: How Does It Relate to the Revision Rate?
Source: J Clin Med. 2024 Jan 20;13(2):598. doi: 10.3390/jcm13020598 (PMC10816596; doi:10.3390/jcm13020598)
Supplement: Supplementary file 1 [file jcm-13-00598-s001.zip]

Archive with 1 entries (1 files):
- jcm-2800302-supplementary.pdf
